# Supplementary material for: Multidrug resistance pattern of Acinetobacter species isolated from clinical specimens referred to the Ethiopian Public Health Institute: 2014 to 2018 trend anaylsis
Source: PLoS One. 2021 Apr 29;16(4):e0250896. doi: 10.1371/journal.pone.0250896 (PMC8084144; doi:10.1371/journal.pone.0250896)
Supplement: S1 File — (ZIP) [file pone.0250896.s001.zip]

Archive with 1 entries (1 files):
- Acinetobacter spp.sav
